# Supplementary material for: Can Resistance Training Prevent Breast Cancer-Related Lymphedema? A Systematic Review with Meta-Analysis
Source: J Clin Med. 2026 Apr 26;15(9):3297. doi: 10.3390/jcm15093297 (PMC13164433; doi:10.3390/jcm15093297)
Supplement: Supplementary file 1 [file jcm-15-03297-s001.zip]

Archive with 1 entries (1 files):
- jcm-4230926-supplementary-update.pdf
